# Supplementary material for: Elucidation of Interaction between Whey Proteins and Proanthocyanidins and Its Protective Effects on Proanthocyanidins during In-Vitro Digestion and Storage
Source: Molecules. 2021 Sep 8;26(18):5468. doi: 10.3390/molecules26185468 (PMC8471322; doi:10.3390/molecules26185468)
Supplement: Supplementary file 1 [file molecules-26-05468-s001.zip]

Archive with 1 entries (1 files):
- molecules-1356225-supplementary.pdf
